# Supplementary material for: Unique Profile of Proinflammatory Cytokines in Plasma of Drug-Naïve Individuals with Advanced HIV/TB Co-Infection
Source: Viruses. 2023 Jun 6;15(6):1330. doi: 10.3390/v15061330 (PMC10303992; doi:10.3390/v15061330)
Supplement: Supplementary file 1 [file viruses-15-01330-s001.zip]

Archive with 1 entries (1 files):
- viruses-2316344-Supplementary.pdf
